# Supplementary material for: Photoreceptors Are Involved in Antioxidant Effects of Melatonin Under High Light in Arabidopsis
Source: Antioxidants (Basel). 2025 Apr 12;14(4):458. doi: 10.3390/antiox14040458 (PMC12023978; doi:10.3390/antiox14040458)
Supplement: Supplementary file 1 [file antioxidants-14-00458-s001.zip]

Archive with 1 entries (1 files):
- antioxidants-3542972-supplementary.pdf
